# Supplementary material for: Vaccinating against a Novel Pathogen: A Critical Review of COVID-19 Vaccine Effectiveness Evidence
Source: Microorganisms. 2023 Dec 31;12(1):89. doi: 10.3390/microorganisms12010089 (PMC10820171; doi:10.3390/microorganisms12010089)
Supplement: Supplementary file 1 [file microorganisms-12-00089-s001.zip]

Archive with 1 entries (1 files):
- microorganisms-2765884-supplementary.pdf
